# Supplementary material for: Anti-TLR7 Antibody Protects Against Lupus Nephritis in NZBWF1 Mice by Targeting B Cells and Patrolling Monocytes
Source: Front Immunol. 2021 Nov 11;12:777197. doi: 10.3389/fimmu.2021.777197 (PMC8632649; doi:10.3389/fimmu.2021.777197)
Supplement: Supplementary file 2 [file Table_1.xlsx]

## Sheet: Table1
Supplementary Table 1. List of genes expressed in patrolling monocytes.
Gene	Fold change (up in patMC)	Average exp. (RPM in patMC)		Gene	Fold change (up in patMC)	Average exp. (RPM in patMC)		Gene	Fold change (up in patMC)	Average exp. (RPM in patMC)
Pnpla3	122.768	3.39292		Fpr1	13.6399	8.05189		Acp5	6.19896	9.07641
Cd300e	77.1128	9.79644		Eno3	11.5365	8.83263		Ttc7b	6.13401	6.92947
Nyx	72.4992	2.434		Nacad	11.5125	2.19126		Nipa1	6.1082	2.52906
Adrb1	58.6781	6.55557		Cd36	11.3705	9.34603		Cpd	5.98494	8.16195
Tead2	56.7616	3.85574		Acss1	11.3271	6.73025		Fxyd4	5.96286	2.30518
Phlda3	54.6051	5.85523		Cd82	11.1773	7.44501		Fyn	5.94085	7.81084
Tmc3	50.4047	1.91362		Rinl	10.6779	1.11211		Gm19639	5.91353	2.86441
Tox3	48.7836	3.57301		Loxl3	10.4588	4.17718		St3gal5	5.89625	6.5372
Slc6a12	41.8064	3.08121		Dcstamp	10.4314	2.02829		Vmn2r96	5.85147	0.740714
Wnt6	37.1695	1.80752		Rasgrp1	10.3158	6.72078		Pltp	5.80287	8.74214
Vegfc	32.5791	6.061		A630033H20Rik	10.2321	2.64056		Cd300c2	5.7934	8.81955
Cd9	32.3578	9.98045		Slc5a11	10.0895	1.03315		Alox5	5.64616	4.23688
Fabp4	31.7382	7.92641		Rhoc	9.68057	2.82186		Tbc1d30	5.58466	2.94745
Gm5486	30.4151	4.94754		Rcan1	9.54915	7.41535		Plpp1	5.43841	4.93798
Platr11	30.2322	6.4813		Cyb561	9.53148	4.90928		Gk	5.36837	6.85383
Rhof	25.6122	6.68429		Smpdl3b	8.71773	9.53013		Gm19510	5.23667	1.14239
Il10	24.2746	6.98541		Cyp4f40	8.50722	1.64804		Epha4	5.19799	6.81638
Dusp16	24.2013	10.4541		S1pr5	8.46535	3.25683		Cyth3	5.13618	7.26433
Pecam1	23.9965	9.55662		Angptl3	8.2868	0.501261		Ip6k3	5.13214	6.53151
Lilra5	22.6153	7.67256		Chst15	8.16461	7.78887		Il31ra	5.04894	3.4222
2900026A02Rik	21.8703	5.02052		Cd244	7.90512	5.80966		Sstr4	5.01608	6.85673
Cd300ld	20.7416	6.63149		Cd274	7.80757	7.7854		9330182L06Rik	5.00944	3.60167
Slc12a2	20.443	9.16239		Treml4	7.66634	11.1893		Cdkn1c	4.84929	2.99224
Plxnb3	19.5219	4.53561		Igf2r	7.57246	5.81441		Vamp5	4.77056	3.6643
Fcgr4	19.233	10.0129		Agmo	7.53823	5.81715		Dpf3	4.76851	2.5397
Setbp1	18.9346	5.28066		Pilrb1	7.37098	5.47216		Lrrc63	4.76664	1.86453
Scd1	18.7288	4.0066		Cecr6	7.34284	3.88379		Snhg15	4.70007	5.81329
Tgfbr3	18.0836	7.12863		Pglyrp1	7.04759	10.188		Nccrp1	4.68819	4.16505
Jade2	17.53	6.99263		Pilrb2	6.96439	4.7041		Tnfsf15	4.61845	1.52744
Pparg	17.074	8.76679		Rcn3	6.66495	4.2753		Gm31814	4.60688	6.14134
Myo1d	16.7597	3.12097		Crebl2	6.34623	6.67491		Pilra	4.60382	8.75262
Klra3	16.4971	2.27016		Sipa1l1	6.34041	6.67654		LOC108168166	4.53138	2.48304
Itgax	16.1705	9.69378		Hsd11b1	6.33884	9.34658		Gnpnat1	4.42027	5.93317
Azin2	15.367	5.78391		Lair1	6.3156	9.61132		Pkp4	4.32009	5.74745
Vwf	15.3471	6.17048		Tcf7l2	6.29485	7.27233		Hfe	4.24477	9.08252
L1cam	14.8509	7.54252		St3gal6	6.28624	6.58864		Pex11g	4.20033	1.8985
Serpinb6a	14.2458	7.03872		Cyfip2	6.22315	9.79191		Fcgrt	4.01879	9.14499
Expression of genes in patrolling monocytes and classical monocytes was analyzed by RNA-seq. The expression of genes between monocyte subsets was compared and the genes highly expressed in patrolling monocytes are listed (patrolling monocyte/classical monocyte ≥ 4.0). Expression of yellow highlighted genes was analyzed by real time PCR (Figure 7) or flowcytometery (Figure 8). The RPM (read per mi…
